# Supplementary material for: Safety analysis of a live attenuated mumps vaccine in healthy adolescents in China: A phase 4, observational, open-label trial
Source: PLoS One. 2023 Sep 21;18(9):e0291730. doi: 10.1371/journal.pone.0291730 (PMC10513284; doi:10.1371/journal.pone.0291730)
Supplement: S1 Data — (ZIP) [file pone.0291730.s003.zip]

Archive with 1 entries (1 files):
- S1_Data.docx
